# Supplementary material for: Genetic polymorphisms identify in species/biovars of Brucella isolated in China between 1953 and 2013 by MLST
Source: BMC Microbiol. 2018 Jan 10;18:7. doi: 10.1186/s12866-018-1149-0 (PMC5781281; doi:10.1186/s12866-018-1149-0)
Supplement: Supplementary file 1 — Origins and genotyping results of 206 Brucella strains using MLST analysis. (Also see Figure S1 for column information. (XLS 46 kb) [file 12866_2018_1149_MOESM1_ESM.xls]

## Sheet: sheet1
Table S1 Origins and genotyping results of 206 Brucella strains using MLST analysis
Cluster	STs	Species and Bivors	Place	Year	Host	ID
S1	7	B.melitensis1	Hainan	2013	human	Bruce050
	7	B.melitensis1	Qinghai	1986	sheep	Bruce042
	7	B.melitensis1	Hainan	2013	human	Bruce051
	7	B.melitensis1	Hainan	2013	human	Bruce052
	7	B.melitensis1	Hainan	2013	human	Bruce053
	8	B.melitensis	Shanghai	1962	-	Bruce005
	8	B.melitensis	Inner Mongolia	1973	cattle	Bruce010
	8	B.melitensis	Henan	1973	deer	Bruce011
	8	B.melitensis	Jilin	1973	cattle	Bruce012
	8	B.melitensis	Ningxia	1973	sheep	Bruce014
	8	B.melitensis	Ningxia	1973	human	Bruce021
	8	B.melitensis	Xinjiang	1980	-	Bruce022
	8	B.melitensis	Xinjiang	2005	cattle	Bruce024
	8	B.melitensis	Heilongjiang	1973	cattle	Bruce026
	8	B.melitensis	Ningxia	1979	-	Bruce028
	8	B.melitensis	Xinjiang	2005	yak	Bruce031
	8	B.melitensis	Sichuan	1981	yak	Bruce037
	8	B.melitensis	Shanxi3	1992	dog	Bruce039
	8	B.melitensis1	Shandong	1974	sheep	Bruce040
	8	B.melitensis1	Ningxia	1979	sheep	Bruce041
	8	B.melitensis1	Inner Mongolia	2012	human	Bruce044
	8	B.melitensis1	Inner Mongolia	2012	human	Bruce045
	8	B.melitensis1	Heilongjiang	2012	human	Bruce046
	8	B.melitensis1	Heilongjiang	2012	human	Bruce047
	8	B.melitensis1	Hainan	2012	human	Bruce048
	8	B.melitensis1	Hainan	2012	human	Bruce049
	8	B.melitensis2	Inner Mongolia	1960	human	Bruce054
	8	B.melitensis2	Shanxi3	1962	human	Bruce055
	8	B.melitensis2	Inner Mongolia	1963	sheep	Bruce056
	8	B.melitensis2	Shanghai	1964	cattle	Bruce057
	8	B.melitensis2	Inner Mongolia	1965	human	Bruce058
	8	B.melitensis2	Qinghai	1965	human	Bruce059
	8	B.melitensis2	Inner Mongolia	1966	camel	Bruce060
	8	B.melitensis2	Jilin	1971	human	Bruce061
	8	B.melitensis2	Shandong	1973	human	Bruce063
	8	B.melitensis2	Inner Mongolia	1973	sheep	Bruce064
	8	B.melitensis2	Xinjiang	1978	sheep	Bruce065
	8	B.melitensis3	Hebei	2013	human	Bruce066
	8	B.melitensis3	Hebei	2013	human	Bruce067
	8	B.melitensis3	Inner Mongolia	1957	human	Bruce068
	8	B.melitensis3	Inner Mongolia	1957	human	Bruce069
	8	B.melitensis3	Inner Mongolia	1957	human	Bruce070
	8	B.melitensis3	Inner Mongolia	1958	human	Bruce071
	8	B.melitensis3	Inner Mongolia	1958	human	Bruce072
	8	B.melitensis3	Inner Mongolia	1960	human	Bruce073
	8	B.melitensis3	Guangxi	1961	human	Bruce074
	8	B.melitensis3	Sichuan	1963	sheep	Bruce075
	8	B.melitensis3	Inner Mongolia	1965	sheep	Bruce076
	8	B.melitensis3	Shanxi1	1979	-	Bruce077
	8	B.melitensis3	Shanxi1	1979	-	Bruce078
	8	B.melitensis3	Qinghai	1980	sheep	Bruce079
	8	B.melitensis3	Shandong	2001	-	Bruce080
	8	B.melitensis3	Henan	2002	-	Bruce081
	8	B.melitensis3	Inner Mongolia	2012	human	Bruce083
	8	B.melitensis3	Inner Mongolia	2012	human	Bruce084
	8	B.melitensis3	Inner Mongolia	2012	human	Bruce085
	8	B.melitensis3	Heilongjiang	2012	human	Bruce086
	8	B.melitensis3	Heilongjiang	2012	human	Bruce087
	8	B.melitensis3	Heilongjiang	2012	human	Bruce088
	8	B.melitensis3	Heilongjiang	2012	human	Bruce089
	8	B.melitensis3	Heilongjiang	2012	human	Bruce090
	8	B.melitensis3	Hainan	2012	human	Bruce091
	8	B.melitensis3	Guangdong	2013	human	Bruce092
	8	B.melitensis3	Guangdong	2013	human	Bruce093
	8	B.melitensis3	Liaoning	2013	human	Bruce094
	8	B.melitensis3	Liaoning	2013	human	Bruce095
	8	B.melitensis3	Liaoning	2013	human	Bruce096
	8	B.melitensis3	Hainan	2013	human	Bruce097
	8	B.melitensis3	Hainan	2013	human	Bruce098
	8	B.melitensis3	Hainan	2013	human	Bruce099
	8	B.melitensis3	Yunnan	2010	human	Bruce100
	8	B.melitensis3	Yunnan	2010	human	Bruce101
	8	B.melitensis3	Yunnan	2010	human	Bruce102
	8	B.melitensis3	Yunnan	2010	human	Bruce103
	8	B.melitensis3	Yunnan	2010	human	Bruce104
	8	B.melitensis3	Liaoning	2011	human	Bruce105
	8	B.melitensis3	Liaoning	2011	human	Bruce107
	8	B.melitensis3	Liaoning	2011	human	Bruce108
	8	B.melitensis3	Hebei	2011	human	Bruce109
	8	B.melitensis3	Hebei	2011	human	Bruce110
	8	B.melitensis3	Inner Mongolia	2011	human	Bruce111
	8	B.melitensis3	Jilin	2011	human	Bruce112
	8	B.melitensis3	Jilin	2011	human	Bruce113
	8	B.melitensis3	Guangdong	2011	human	Bruce114
	8	B.melitensis3	Guangdong	2011	human	Bruce115
	8	B.melitensis3	Guangdong	2011	human	Bruce116
	8	B.melitensis3	Guangdong	2011	human	Bruce117
	8	B.melitensis3	Guangdong	2011	human	Bruce118
	8	B.melitensis3	Guangdong	2011	human	Bruce120
	8	B.melitensis3	Hebei	2011	human	Bruce121
	8	B.melitensis3	Hebei	2011	human	Bruce122
	8	B.melitensis3	Hebei	2011	human	Bruce123
	8	B.melitensis3	Xinjiang	2011	sheep	Bruce124
	8	B.melitensis3	Shandong	2011	human	Bruce125
	8	B.melitensis3	Shandong	2011	human	Bruce126
	8	B.melitensis3	Shandong	2011	human	Bruce127
	8	B.melitensis3	Shandong	2011	human	Bruce128
	8	B.melitensis3	Shandong	2011	human	Bruce129
	8	B.melitensis3	Shandong	2011	human	Bruce130
	8	B.melitensis3	Shandong	2011	human	Bruce131
	8	B.melitensis3	Shandong	2011	human	Bruce132
	8	B.melitensis3	Shandong	2011	human	Bruce137
	8	B.melitensis3	Shandong	2011	human	Bruce140
	8	B.melitensis3	Xinjiang	2011	sheep	Bruce141
	8	B.melitensis3	Xinjiang	2011	human	Bruce143
	8	B.melitensis3	Xinjiang	2011	sheep	Bruce145
	8	B.melitensis3	Xinjiang	2011	sheep	Bruce147
	8	B.melitensis3	Xinjiang	2011	sheep	Bruce148
	8	B.melitensis3	Xinjiang	2011	cattle	Bruce150
	8	B.melitensis3	Shanxi1	2010	human	Bruce151
	8	B.melitensis3	Shanxi1	2010	human	Bruce152
	8	B.melitensis3	Shanxi1	2010	human	Bruce153
	8	B.melitensis3	Shanxi1	2010	human	Bruce154
	8	B.melitensis3	Shanxi1	2010	human	Bruce155
	8	B.melitensis3	Shanxi1	2010	human	Bruce156
	8	B.melitensis3	Shanxi1	2010	human	Bruce157
	8	B.melitensis3	Shanxi1	2010	human	Bruce158
	8	B.melitensis3	Shanxi1	2010	human	Bruce159
	8	B.melitensis3	Shanxi1	2010	human	Bruce160
	8	B.melitensis3	Shanxi1	2010	human	Bruce161
	8	B.melitensis3	Shanxi1	2010	human	Bruce162
	8	B.melitensis3	Shanxi1	2010	human	Bruce163
	8	B.melitensis3	Shanxi1	2010	human	Bruce164
	8	B.melitensis3	Shanxi1	2010	human	Bruce165
	8	B.melitensis3	Shanxi1	2010	human	Bruce166
	8	B.melitensis3	Shanxi1	2010	human	Bruce167
	8	B.melitensis3	Shanxi1	2010	human	Bruce168
	8	B.melitensis3	Shanxi1	2010	human	Bruce169
	8	B.melitensis3	Shanxi1	2010	human	Bruce170
	8	B.melitensis3	Shanxi1	2010	human	Bruce171
	8	B.melitensis3	Shanxi1	2010	human	Bruce172
	8	B.melitensis3	Shanxi1	2010	human	Bruce173
	8	B.melitensis3	Shanxi1	2010	human	Bruce174
	8	B.melitensis3	Shanxi1	2010	human	Bruce175
	8	B.melitensis3	Shanxi1	2010	human	Bruce176
	8	B.melitensis3	Shanxi1	2010	human	Bruce177
	8	B.melitensis3	Shanxi1	2010	human	Bruce178
	8	B.melitensis3	Shanxi1	2010	human	Bruce179
	8	B.melitensis3	Shanxi1	2010	human	Bruce180
	8	B.melitensis3	Shanxi1	2010	human	Bruce181
	8	B.melitensis	Shandong	1973	human	Bruce185
	8	B.melitensis	Gansu	1973	human	Bruce186
	71	B.melitensis	Sichuan	1981	cattle	Bruce038
	71	B.melitensis2	Henan	1972	sheep	Bruce062
	72	B.melitensis3	Inner Mongolia	2012	human	Bruce082
	73	B.melitensis3	Liaoning	2011	human	Bruce106
	74	B.melitensis3	Guangdong	2011	human	Bruce119
	74	B.melitensis3	Shandong	2011	human	Bruce133
	74	B.melitensis3	Shandong	2011	human	Bruce134
	74	B.melitensis3	Shandong	2011	human	Bruce135
	74	B.melitensis3	Shandong	2011	human	Bruce136
	74	B.melitensis3	Shandong	2011	human	Bruce138
	74	B.melitensis3	Shandong	2011	human	Bruce139
	74	B.melitensis3	Xinjiang	2011	sheep	Bruce144
	74	B.melitensis3	Xinjiang	2011	sheep	Bruce146
	74	B.melitensis3	Xinjiang	2011	sheep	Bruce149
	75	B.melitensis3	Xinjiang	2011	sheep	Bruce142
	81	B.melitensis3	Qinghai	1986	sheep	Bruce043
S2	1	B.abortus1	Sichuan	1963	human	Bruce006
	1	B.abortus1	Shanghai	1964	cattle	Bruce007
	1	B.abortus1	Inner Mongolia	1980	sheep	Bruce015
	1	B.abortus1	Inner Mongolia	2006	sheep	Bruce016
	1	B.abortus2	Anhui	1955	cattle	Bruce017
	1	B.abortus6	Inner Mongolia	1980	sheep	Bruce029
	1	B.abortus7	Sichuan	1981	yak	Bruce030
	2	B.abortus1	Inner Mongolia	2012	human	Bruce001
	2	B.abortus1	Xinjiang	1961	cattle	Bruce008
	2	B.abortus1	Inner Mongolia	1960	cattle	Bruce009
	2	B.abortus3	Beijing	1953	-	Bruce018
	2	B.abortus3	Inner Mongolia	1956	cattle	Bruce020
	2	B.abortus3	Liaoning	1990	cattle	Bruce023
	2	B.abortus3	Xinjiang	2011	human	Bruce025
	2	B.abortus9	Gansu	1980	yak	Bruce032
	2	B.abortus9	Gansu	1980	sheep	Bruce033
	2	B.abortus9	Gansu	1980	cattle	Bruce034
	2	B.abortus9	Xinjiang	1980	cattle	Bruce035
	2	B.abortus9	Xinjiang	1980	cattle	Bruce036
	2	B.abortus1	Inner Mongolia	1957	human	Bruce182
	5	B.abortus1	Beijing	1959	cattle	Bruce003
	5	B.abortus1	Xinjiang	1960	human	Bruce004
	5	B.abortus1	Inner Mongolia	1972	cattle	Bruce013
	5	B.abortus3	Inner Mongolia	1956	human	Bruce019
	79	B.abortus1	Tianjin	1957	human	Bruce002
	82	B.abortus6	Inner Mongolia	1979	cattle	Bruce027
S3	17	B.suis1	Sichuan	1964	-	Bruce194
	17	B.suis3	Guangxi	1962	pig	Bruce196
	17	B.suis3	Hainan	2009	human	Bruce202
	17	B.suis3	Guangdong	2010	human	Bruce203
	17	B.suis3	Hainan	2010	human	Bruce204
	17	B.suis3	Guangdong	2013	human	Bruce205
	17	B.suis3	Hainan	2013	human	Bruce206
	76	B.suis1	Guangdong	1979	pig	Bruce189
	76	B.suis3	Guangxi	1963	pig	Bruce198
	76	B.suis3	Guangxi	1973	pig	Bruce200
	76	B.suis3	Ningxia	1979	-	Bruce201
	77	B.suis1	Ningxia	1973	human	Bruce187
	77	B.suis1	Ningxia	1979	human	Bruce190
	77	B.suis1	Xizang	1980	sheep	Bruce191
	77	B.suis1	Jilin	1985	deer	Bruce192
	77	B.suis1	Hunan	1986	pig	Bruce193
	78	B.suis1	Inner Mongolia	1957	human	Bruce183
	78	B.suis1	Anhui	1958	human	Bruce184
	78	B.suis2	Xizang	1980	goat	Bruce195
	78	B.suis3	Beijing	1962	human	Bruce197
	80	B.suis3	Guangxi	1964	human	Bruce199
	83	B.suis1	Inner Mongolia	1978	human	Bruce188
